# Supplementary material for: Yeast homologs of human MCUR1 regulate mitochondrial proline metabolism
Source: Nat Commun. 2020 Sep 25;11:4866. doi: 10.1038/s41467-020-18704-1 (PMC7519068; doi:10.1038/s41467-020-18704-1)
Supplement: Supplementary file 4 — Source Data [file 41467_2020_18704_MOESM4_ESM.xlsx]

## Sheet: Figure 1
		FIGURE 1
			Figure 1c												Figure 1d
		Figure 1e												Figure 1f
			Figure 1g											Figure 1h

## Sheet: Figure 2
		FIGURE 2
		Figure 2a
		Figure 2b
		Figure 2e										Figure 2f

## Sheet: Figure 3
				FIGURE 3
				Figure 3a
				Yeast strain used: Auxototrophic BY4741
				YPD
				Time (Hours)	0	3	6	9	12	15	18	24	30
				WT (OD600)	0.1	0.324	1.24	4.17	6.36	6.68	7.28	8.724	11.56
				put6Δ (OD600)	0.1	0.327	1.28	4.17	6.28	6.68	7.48	9.13	11.12
				put7Δ (OD600)	0.1	0.317	1.29	4.22	6.08	6.2	7.98	9.79	10.92
				YPG
				Time (Hours)	0	6	12	18	24	36	42	48	60
				WT (OD600)	0.1	0.242	0.451	0.77	1.76	2.56	2.9	3.09	3.21
				put6Δ (OD600)	0.1	0.251	0.457	0.89	1.68	2.48	2.66	2.77	3.01
				put7Δ (OD600)	0.1	0.248	0.461	0.9	1.68	2.5	2.56	2.57	2.78
				YPE
				Time (Hours)	0	6	12	18	24	36	42	48	60
				WT (OD600)	0.1	0.279	0.548	1.48	3.52	11.08	13.84	14.8652	15.1665
				put6Δ (OD600)	0.1	0.281	0.571	1.5	3.64	11.52	14.46	15.1452	15.9998
				put7Δ (OD600)	0.1	0.283	0.58	1.59	3.79	10.98	13.88	14.4985	15.4998
				YPGE
				Time (Hours)	0	6	12	18	24	36	42	48	60
				WT (OD600)	0.1	0.287	0.586	1.86	5.18	13.12	15.9332	18.5648	19.5665
				put6Δ (OD600)	0.1	0.291	0.589	1.85	5.14	13.24	15.9665	17.1316	17.8332
				put7Δ (OD600)	0.1	0.283	0.607	1.95	5.29	13.16	16.3332	18.0649	19.4331
				Figure 3b
				Yeast strain used: Auxototrophic BY4741
					Figure 3c
				Figure 3d
				Figure 3e
				Figure 3f.								Figure 3g.
				WT	put6Δ	WT+AA	put6Δ+AA	WT+CCCP	put6Δ+CCCP			WT	WT+CCCP	put6Δ	put7Δ
				11.4973	12.2905	1.6227	1.70873	27.3475	25.2713			1	0.075985	1.04409	0.893527
				9.33236	8.48563	2.58858	2.76406	22.4987	24.4249			1	0.240597	0.851492	0.822957
				12.126	10.9733	0.814028	0.842289	26.2546	29.7505			1	0.242927	0.933233	1.08299

## Sheet: Figure 4
		FIGURE 4
												Figure 4b: SM Glucose
		Figure 4a
		Yeast strain used: Prototrophic ACY
		(NH4)2 SO4
		Time (Hours)	0	6	12	18	24	30
		WT (OD600)	0.106	0.66	2.36	4.87	6.48	6.69
		put6Δ (OD600)	0.108	0.62	2.56	4.57	6.07	6.32
		put7Δ (OD600)	0.104	0.68	2.45	4.76	6.26	6.5
		Proline
		Time (Hours)	0	6	12	18	24	30
		WT (OD600)	0.104	0.285	1.152	3.13	5.71	6.11
		put6Δ (OD600)	0.107	0.254	0.508	0.872	1.19	1.85
		put7Δ (OD600)	0.103	0.246	0.442	0.81	1.28	1.83
		Aspartic Acid
		Time (Hours)	0	6	12	18	24	30				Figure 4c: SM Galactose
		WT (OD600)	0.1	0.324	1.86	3.66	4.24	4.36
		put6Δ (OD600)	0.1	0.368	2.15	3.96	4.48	4.52
		put7Δ (OD600)	0.1	0.322	1.84	3.9	4.24	4.44
		Glutamic acid
		Time (Hours)	0	6	12	18	24	30
		WT (OD600)	0.1	0.348	1.93	3.72	4.28	4.52
		put6Δ (OD600)	0.1	0.336	1.8	3.62	4.24	4.52
		put7Δ (OD600)	0.1	0.326	1.75	3.74	4.12	4.48
		Arginine
		Time (Hours)	0	6	12	18	24	30
		WT (OD600)	0.1	0.35	1.492	3.64	4.76	5.08
		put6Δ (OD600)	0.1	0.378	1.472	3.74	4.94	5.28
		put7Δ (OD600)	0.1	0.306	1.228	3.46	4.94	5.24
		Glutamine
		Time (Hours)	0	6	12	18	24	30
		WT (OD600)	0.1	0.382	2.39	3.78	3.76	4.52
		put6Δ (OD600)	0.1	0.388	2.33	3.7	4.2	4.24				Figure 4d
		put7Δ (OD600)	0.1	0.372	2.205	3.66	3.8	4.2
																												Quantification
																												(NH4)2 SO4	Proline	Glutamate
		Asparagine																										0.85503	18.523	1.2393
		Time (Hours)	0	6	12	18	24	30																				1.0554	19.9082	0.69995
		WT (OD600)	0.1	0.119	0.43	2.56	3.27	3.48																				1.08955	22.375	1.11042
		put6Δ (OD600)	0.1	0.124	0.376	2.2	2.93	3.57
		put7Δ (OD600)	0.1	0.119	0.373	2.32	2.9	3.4
		Serine
		Time (Hours)	0	6	12	18	24	30
		WT (OD600)	0.1	0.318	1.91	3.65	4.06	4.06
		put6Δ (OD600)	0.1	0.346	1.99	3.76	4.34	4.32
		put7Δ (OD600)	0.1	0.414	2.39	4.05	4.56	4.4
		Theronine
		Time (Hours)	0	6	12	18	24	30
		WT (OD600)	0.1	0.13	0.213	0.482	1.056	2.68				Figure 4e
		put6Δ (OD600)	0.1	0.114	0.201	0.45	0.98	2.38																				Quantification
		put7Δ (OD600)	0.1	0.118	0.206	0.448	0.992	2.34																				(NH4)2SO4	Pro	Glu
																												0.732744	1.60001	0.978588
																												1.14479	1.74389	1.12442
		Methionine																										1.12246	1.66307	1.10055
		Time (Hours)	0	6	12	18	24	30
		WT (OD600)	0.1	0.246	0.78	2.51	3.38	4.2
		put6Δ (OD600)	0.1	0.244	0.82	2.65	3.54	3.96
		put7Δ (OD600)	0.1	0.24	0.805	2.53	3.34	3.92
		Alanine
		Time (Hours)	0	6	12	18	24	30
		WT (OD600)	0.1	0.298	1.45	3.24	4	4.36
		put6Δ (OD600)	0.1	0.298	1	2.36	3.6	4.36
		put7Δ (OD600)	0.1	0.338	1.14	2.6	3.44	4.4
												Figure 4f
		Valine
		Time (Hours)	0	6	12	18	24	30
		WT (OD600)	0.1	0.244	0.81	2.32	3.86	4.66
		put6Δ (OD600)	0.1	0.306	1.04	3	4.34	4.98
		put7Δ (OD600)	0.1	0.264	0.87	2.58	3.92	4.76
		Leucine
		Time (Hours)	0	6	12	18	24	30
		WT (OD600)	0.1	0.131	0.223	0.398	0.876	3.12
		put6Δ (OD600)	0.1	0.126	0.174	0.414	0.904	3.2
		put7Δ (OD600)	0.1	0.131	0.183	0.382	0.88	3.112
		Isoleucine
		Time (Hours)	0	6	12	18	24	30
		WT (OD600)	0.1	0.12	0.24	0.34	0.52	1.824
		put6Δ (OD600)	0.1	0.12	0.207	0.324	0.516	1.808
		put7Δ (OD600)	0.1	0.113	0.208	0.31	0.468	1.832
		Glycine
		Time (Hours)	0	6	12	18	24	30
		WT (OD600)	0.1	0.139	0.26	0.418	0.5	1.216
		put6Δ (OD600)	0.1	0.132	0.19	0.352	0.484	1.3
		put7Δ (OD600)	0.1	0.132	0.21	0.358	0.52	1.32
		Phenylalanine
		Time (Hours)	0	6	12	18	24	30
		WT (OD600)	0.1	0.148	0.3	0.898	2.76	4.2
		put6Δ (OD600)	0.1	0.129	0.26	0.882	2.5	4.2
		put7Δ (OD600)	0.1	0.138	0.26	0.918	2.43	4.4
		Tyrosine
		Time (Hours)	0	6	12	18	24	30
		WT (OD600)	0.1	0.164	0.286	0.396	1.48	3.912
		put6Δ (OD600)	0.1	0.141	0.27	0.406	1.52	4
		put7Δ (OD600)	0.1	0.148	0.277	0.384	1.48	3.92
		Tryptophan
		Time (Hours)	0	6	12	18	24	30
		WT (OD600)	0.1	0.164	0.254	0.388	0.576	1.612
		put6Δ (OD600)	0.1	0.141	0.244	0.366	0.556	1.576
		put7Δ (OD600)	0.1	0.148	0.24	0.366	0.524	1.634
		Histidine
		Time (Hours)	0	6	12	18	24	30
		WT (OD600)	0.1	0.146	0.195	0.234	0.244	0.244
		put6Δ (OD600)	0.1	0.124	0.164	0.202	0.236	0.272
		put7Δ (OD600)	0.1	0.144	0.178	0.192	0.264	0.236
		Lysine
		Time (Hours)	0	6	12	18	24	30
		WT (OD600)	0.1	0.336	0.67	0.8	0.82	0.89
		put6Δ (OD600)	0.1	0.382	0.78	0.93	0.95	1.01
		put7Δ (OD600)	0.1	0.428	0.9	1.04	1.14	1.15
		Cysteine
		Time (Hours)	0	6	12	18	24	30
		WT (OD600)	0.1	0.143	0.295	0.466	0.528	0.692
		put6Δ (OD600)	0.1	0.139	0.207	0.414	0.54	0.668
		put7Δ (OD600)	0.1	0.142	0.238	0.452	0.5	0.648

## Sheet: Figure 5
	FIGURE 5
	Yeast strain used: Prototrophic ACY
	AS = (NH4)2 SO4
	Figure 5b: Proline				Figure 5c: Glutamate				Figure 5d: N-Acetyl-Glutamate				Figure 5e: Ornithine
	AS	Pro	Glu		AS	Pro	Glu		AS	Pro	Glu		AS	Pro	Glu
	0.847	144.13	0.59		0.943	5.51	0.56		1.162	7.39	0.64		0.81	22.41	0.51
	1.354	115.01	1.45		1.304	5.38	0.98		1.108	6.82	0.97		1.077	19.65	0.98
	0.883	126.57	1.1		0.869	4.89	0.96		0.516	6.56	0.95		0.877	22.31	1.08
	Figure 5f: Citrulline				Figure 5g: Arginine				Figure 5h: αKG				Figure 5i: Glutamine
	AS	Pro	Glu		AS	Pro	Glu		AS	Pro	Glu		AS	Pro	Glu
	0.574	50.37	0.95		1.075	5.18	0.77		0.902	1.39	1.08		0.939	12.27	0.47
	0.855	37.5	0.942		1.392	3.87	1.18		1.362	1.61	0.84		1.284	10.38	0.92
	0.698	54.26	0.862		0.956	4.42	1.14		1.313	1.43	1.07		0.854	12.49	0.92
	Figure 5j								Figure 5k
	Proline Uptake								P5C efflux
	Time (Sec)	WT			put6Δ				Time (Sec)	WT			put6Δ
	0	0	0	0	0	0	0		0	0	0	0	0	0	0
	5	72.21	65.32	60.15	84.35	102.31	74.75		5	0.002	0.002	0.001	0.001	0.002	0.001
	10	104.78	81.43	76.96	166.66	143.22	161.05		10	0.005	0.01	0.00746	0.018	0.019	0.0019
	20	137.83	112.27	124.84	249.42	198.85	209.61		20	0.0068	0.0037	0.00481	0.069	0.062	0.0471
	30	162.28	145.42	139.72	350.83	329.69	318.84		30	0.036	0.05	0.04621	0.069	0.085	0.0618
	60	182.2	163.89	148.52	369.68	364.6	350.16		60	0.042	0.057	0.0437	0.086	0.071	0.0791
	120	190.04	155.44	144.15	383.21	356.41	361.28		120	0.048	0.053	0.0391	0.091	0.079	0.07519
	Figure 5l								Figure 5m
	Glutamate in Mitochondria								Glutamate efflux
	Time (Sec)	WT			put6Δ				Time (Sec)	WT			put6Δ
	0	0	0	0	0	0	0		0	0	0	0	0	0	0
	10	0.135	0.155	0.138	2.885	3.865	3.265		10	120.72	98.16	111.52	154.86	119.84	120.31
	20	0.35	0.392	0.393	5.368	6.06	5.874		20	256.72	190.16	207.27	257.42	255.22	198.01
	30	0.635	0.817	0.684	6.57	7.064	6.322		30	353.52	302.16	326.49	324.27	370.81	341.74
	60	0.755	0.822	0.741	7.892	7.161	7.216		60	393.52	411.36	376.11	466.61	428.48	422.1
	120	0.465	0.515	0.539	7.8015	6.991	7.293		120	453.12	439.76	410.47	490.28	412.84	438.64

## Sheet: Figure 6
	FIGURE 6
	Yeast strain used: Prototrophic ACY
	(NH4)2 SO4				(NH4)2 SO4				Proline				Proline
	Figure 6a: NADH/NAD+				Figure 6b: NADPH/NADP+				Figure 6c: NADH/NAD+				Figure 6d: NADH/NAD+
	WT	put6Δ	put7Δ		WT	put6Δ	put7Δ		WT	put6Δ	put7Δ		WT	put6Δ	put7Δ
	0.136	0.107	0.11		1.999	1.905	1.897		0.486	1.046	1.076		1.741	2.823	2.255
	0.117	0.123	0.115		2.139	1.77	1.689		0.438	1.285	1.029		1.6	2.73	2.6
	0.121	0.114	0.118		1.87	1.964	1.972		0.513	0.932	0.965		1.692	2.432	2.82
	(NH4)2 SO4				Proline				(NH4)2 SO4						Proline
	Figure 6e: Relative MitoSOX Flu.				Figure 6f: Relative MitoSOX Flu.				Figure 6g: Relative aconitase/citrate syntase activity						Figure 6h: Relative aconitase/citrate syntase activity
	WT	put6Δ	put7Δ		WT	put6Δ	put7Δ		WT	put6Δ	put7Δ				WT	put6Δ	put7Δ
	1	1.21808	1.15441		1	2.60466	2.46564		1	1.01423	0.925466				1	0.0911972	0.0859463
	1	1.03404	1.09489		1	2.24078	2.39055		1	0.811935	0.855452				1	0.139798	0.0129795
	1	1.05821	1.06505		1	2.63	2.4		1	1.24969	1.18622				1	0.0945791	0.103945
	Figure 6i
										Figure 6j
										Top to Bottom
										1. WT+ 42N EV
										2. put6Δ+42N EV
										3. put6Δ+41N Put6
										4. put6Δ+42N Put6
										5. put7Δ+42H EV
										6. put7Δ+41H Put7
										7. put7Δ+42H Put7
	Figure 6k.
	Time (Hours)	0	6	12	18	24	30	36	42	48
	WT	0.1	0.306	1.218	2.44	5.73	6.72	6.96	7.06	7.1
	put6Δ	0.1	0.335	0.502	0.681	1.11	1.4	1.788	2.221	2.93
	put7Δ	0.1	0.333	0.48	0.72	0.987	1.3	1.65	2.44	3.085
	put6Δ+Glu	0.1	0.246	0.363	0.632	1.25	2.5	4.58	6.4	6.88
	put7Δ+Glu	0.1	0.215	0.345	0.58	1.27	2.54	4.78	6.8	6.97
	Figure6 l
	Time (Hours)	0	6	12	18	24	30	42	48
	WT	0.1	0.285	1.152	3.13	5.71	6.11	6.58	6.6
	put6Δ	0.1	0.254	0.508	0.872	1.19	1.85	3.14	3.598
	put7Δ	0.1	0.246	0.442	0.81	1.28	1.83	2.82	3.38
	put6Δ+Arg	0.1	0.225	0.454	0.74	1.31	2.39	5.9	5.9
	put7Δ+Arg	0.1	0.229	0.45	0.862	1.44	2.28	6.08	6.14

## Sheet: Figure 7
		FIGURE 7
		Figure 7a
								Figure 7b
								Figure 7c
								WT	put6Δ + EV	put6Δ + Put6	put6Δ + MCUR1	put7Δ + EV	put7Δ + Put7	put7Δ + MCUR1	put6Δput7Δ+ EV	put6Δput7Δ + Put6	put6Δput7Δ + Put7	put6Δput7Δ + MCUR1
								1	76.9444	1.33333	2.41667	73.75	1.38889	2.27778	74.1944	68.3611	70.5278	2.05556
								1	55.2615	1.46154	2.36923	56.1562	1.35938	3.64062	52.875	52.1719	57.7656	3.21875
								1	67.2609	1.26087	1.65217	77.3125	0.96875	2.1875	73.375	76.75	78.8281	2.875

## Sheet: Supplementary Figure 2
		Supplementary Figure 2
		Supp. Fig. 2a
		Supp. Fig. 2b
	Supp. Fig. 2c

## Sheet: Supplementary Figure 4
	Supplementary Figure 4
	Supp. Fig. 4b. Gene expression relative to WT
	Yeast strain used: Prototrophic ACY
	PUT1
	(NH4)2SO4	1	1	1
	Proline	46.6347	50.3295	49.4757
	PUT6
	(NH4)2SO4	1	1	1
	Proline	1.03526	0.952635	1.18372
	PUT7
	(NH4)2SO4	1	1	1
	Proline	1.07923	1.12246	0.766664

## Sheet: Supplementary Figure 5
	Supplementary Figure 5
	Yeast strain used: Prototrophic ACY
	a. Proline (Peak area/10^6)							b. Glutamate (Peak area/10^6)							c. N-Acetyl-glutamate (Peak area/10^6)
	(NH4)2 SO4		Proline		Glutamate			(NH4)2 SO4		Proline		Glutamate			(NH4)2 SO4		Proline		Glutamate
	WT	put6Δ	WT	put6Δ	WT	put6Δ		WT	put6Δ	WT	put6Δ	WT	put6Δ		WT	put6Δ	WT	put6Δ	WT	put6Δ
	7.73435	6.5506	5.88356	848	1.65159	0.972355		211	199	36.5	201	242.1	223.6		11.1	12.9	2.50307	18.5	59.3	50.8
	6.46099	8.74511	7.06909	813	0.752088	1.09209		191	249	35.9	193	223.3	222.8		11.1	12.3	2.49445	17	51.7	50.1
	8.29638	7.32304	6.67617	845	1.05763	1.16371		236	205	39.9	195	225.1	224.2		12.1	6.24613	2.77597	18.2	56.6	53.9
	d. Ornithine (Peak area/10^6)							e. Citrulline (Peak area/10^6)							f. Arginine (Peak area/10^6)
	(NH4)2 SO4		Proline		Glutamate			(NH4)2 SO4		Proline		Glutamate			(NH4)2 SO4		Proline		Glutamate
	WT	put6Δ	WT	put6Δ	WT	put6Δ		WT	put6Δ	WT	put6Δ	WT	put6Δ		WT	put6Δ	WT	put6Δ	WT	put6Δ
	49.2059	39.8467	1.14903	25.7542	0.687349	0.34768		20.3	22.4	0.126331	6.36276	0.033545	0.028476		174.411	187.447	16.8266	87.0845	22.1934	17.053
	43.8038	47.1677	1.21483	23.8705	0.310724	0.3059		22.7	19.4	0.14991	5.62115	0.072692	0		163.991	228.235	20.863	80.6567	13.8617	16.3765
	45.7255	40.0803	1.05457	23.5259	0.355359	0.383545		22.5	18.5	0.119194	6.46686	0.092693	0.088126		191.48	183.049	19.1768	84.7322	15.804	18.0265
	g .αKG (Peak area/10^6)							h .Glutamine (Peak area/10^6)
	(NH4)2 SO4		Proline		Glutamate			(NH4)2 SO4		Proline		Glutamate
	WT	put6Δ	WT	put6Δ	WT	put6Δ		WT	put6Δ	WT	put6Δ	WT	put6Δ
	0.380876	0.343616	3.08912	4.30385	4.60106	4.95099		198	186	3.72481	45.7	4.40221	2.07752
	0.398939	0.543462	2.6029	4.18565	4.9136	4.11161		183	235	4.28704	44.5	2.57057	2.36778
	0.46898	0.615983	1.99116	2.8541	5.06701	5.43198		206	176	3.61083	45.1	2.83519	2.60679

[truncated: 1 more sheets: Supplementary Figure 6]
